# Supplementary material for: Dual Optoelectronic Organic Field-Effect Device: Combination of Electroluminescence and Photosensitivity
Source: Molecules. 2024 May 28;29(11):2533. doi: 10.3390/molecules29112533 (PMC11173939; doi:10.3390/molecules29112533)
Supplement: Supplementary file 1 [file molecules-29-02533-s001.zip]

Archive with 1 entries (1 files):
- molecules-2976810-supplementary.pdf
